# Supplementary material for: Investigating Ecological Momentary Assessed Physical Activity and Core Executive Functions in 18- to 24-Year-Old Undergraduate Students
Source: Int J Environ Res Public Health. 2023 Oct 19;20(20):6944. doi: 10.3390/ijerph20206944 (PMC10606779; doi:10.3390/ijerph20206944)
Supplement: Supplementary file 1 [file ijerph-20-06944-s001.zip]

Archive with 1 entries (1 files):
- ijerph-2640478-supplementary.pdf
